# Supplementary material for: Integrated Analysis of DNA Methylation and mRNA Expression Profiles to Identify Key Genes in Severe Oligozoospermia
Source: Front Physiol. 2017 May 12;8:261. doi: 10.3389/fphys.2017.00261 (PMC5427114; doi:10.3389/fphys.2017.00261)
Supplement: Supplementary file 1 [file Table1.XLSX]

## Sheet: Sheet1
TargetID	GeneSymbol	GeneID	UCSC_Reference_Accession	UCSC_Reference_Group	Correlation_value	Rawp	BH_Adjust p	Beta	Expression FC
cg13462275	TCP10	6953	NM_004610	TSS1500	-1	0	0	0.263315	0.572011
cg07614190	KATNAL2	83473	NM_031303	5'UTR	-1	0	0	0.215267	0.580681
cg10117077	DENND2D	79961	NM_024901	Body	-0.942857	0.00225874	0.0803349	0.48335	0.567433
cg24518264	CCDC13	152206	NM_144719	5'UTR	-0.942857	0.00225874	0.0803349	0.250091	0.472961
cg08889243	DAB1	1600	NM_021080	5'UTR	-0.942857	0.00225874	0.0803349	0.247378	0.891741
cg07875328	GTSF1	121355	NM_144594	5'UTR	-0.942857	0.00225874	0.0803349	0.237708	0.562056
cg14642259	MYBPC3	4607	NM_000256	Body	-0.942857	0.00225874	0.0803349	0.232345	0.261376
cg17072268	C19orf47	126526	NM_178830	5'UTR	-0.942857	0.00225874	0.0803349	0.230508	0.563671
cg02668055	INPP5A	3632	NM_005539	Body	-0.942857	0.00225874	0.0803349	0.229422	0.57462
cg20847110	LOC401127	401127	NR_026854	Body	-0.942857	0.00225874	0.0803349	0.22558	0.597488
cg22271515	BRAF	673	NM_004333	TSS1500	-0.942857	0.00225874	0.0803349	0.225221	0.475865
cg22520372	NPY5R	4889	NM_006174	Body	-0.942857	0.00225874	0.0803349	0.214862	0.608912
cg03730941	C11orf63	79864	NM_024806	TSS1500	-0.942857	0.00225874	0.0803349	0.205265	0.657165
cg00320301	SLIT3	6586	NM_003062	Body	-0.942857	0.00225874	0.0803349	0.203626	0.520183
cg27092869	PFN4	375189	NM_199346	Body	-0.942857	0.00225874	0.0803349	0.203577	0.551851
cg20981848	BTBD3	22903	NM_181443	Body	-0.942857	0.00225874	0.0803349	-0.200643	2.15401
cg17668728	SAMD9	54809	NM_017654	TSS200	-0.942857	0.00225874	0.0803349	-0.208882	2.54423
cg11005552	OBFC1	79991	NM_024928	Body	-0.942857	0.00225874	0.0803349	-0.236875	1.65184
cg19577958	SERPINB9	5272	NM_004155	3'UTR	-0.942857	0.00225874	0.0803349	-0.248977	2.67204
cg13523718	PTPRN2	5799	NM_130843	Body	-0.885714	0.0151915	0.187637	0.739566	0.585439
cg08008233	KATNAL2	83473	NM_031303	5'UTR	-0.885714	0.0151915	0.187637	0.237353	0.580681
cg13321745	MSI1	4440	NM_002442	Body	-0.885714	0.0151915	0.187637	0.231563	0.696607
cg10191891	C7orf71	285941	NM_001145531	TSS200	-0.885714	0.0151915	0.187637	0.22875	0.523593
cg15617549	OR11A1	26531	NM_013937	TSS1500	-0.885714	0.0151915	0.187637	0.223177	0.710716
cg02564313	ABAT	18	NM_020686	TSS1500	-0.885714	0.0151915	0.187637	0.213366	0.491696
cg12762399	PRKAG2	51422	NM_024429	Body	-0.885714	0.0151915	0.187637	0.213043	0.458573
cg23146833	TNIK	23043	NM_001161564	Body	-0.885714	0.0151915	0.187637	0.211123	0.7324
cg05336149	DIP2C	22982	NM_014974	Body	-0.885714	0.0151915	0.187637	0.210731	0.639557
cg04244851	BNIPL	149428	NM_001159642	Body	-0.885714	0.0151915	0.187637	0.207722	0.288504
cg11863248	EXOC4	60412	NM_001037126	TSS1500	-0.885714	0.0151915	0.187637	0.207707	0.693913
cg00287012	TTC39C	125488	NR_024232	TSS1500	-0.885714	0.0151915	0.187637	0.207342	0.632391
cg05017309	OPRM1	4988	NM_001008505	Body	-0.885714	0.0151915	0.187637	0.207298	0.23262
cg12899065	SEPT5	5413	NM_002688	3'UTR	-0.885714	0.0151915	0.187637	0.207171	0.558389
cg26711230	ATF7IP	55729	NM_018179	TSS1500	-0.885714	0.0151915	0.187637	0.204544	0.642633
cg04196691	KLHDC4	54758	NM_017566	Body	-0.885714	0.0151915	0.187637	0.201813	0.517371
cg27268279	COL13A1	1305	NM_001130103	Body	-0.885714	0.0151915	0.187637	-0.201708	2.12248
cg06115810	PDE4B	5142	NM_002600	Body	-0.885714	0.0151915	0.187637	-0.204125	1.72667
cg17737409	GALNT2	2590	NM_004481	Body	-0.885714	0.0151915	0.187637	-0.206981	1.23904
cg00501904	EPHX1	2052	NM_001136018	5'UTR	-0.885714	0.0151915	0.187637	-0.208914	5.10589
cg06293983	ARHGEF6	9459	NM_004840	1stExon	-0.885714	0.0151915	0.187637	-0.214146	3.50723
cg14277925	TSPAN4	7106	NM_003271	Body	-0.885714	0.0151915	0.187637	-0.216273	2.43836
cg06958766	TGFB3	7043	NM_003239	Body	-0.885714	0.0151915	0.187637	-0.21844	1.656
cg22037249	HLA-DPA1	3113	NM_033554	Body	-0.885714	0.0151915	0.187637	-0.530403	1.98085
cg13084677	LOC401127	401127	NR_026854	Body	-0.828571	0.0403655	0.335659	0.263644	0.597488
cg22407821	GTSF1	121355	NM_144594	TSS1500	-0.828571	0.0403655	0.335659	0.236597	0.562056
cg05799317	C6orf118	168090	NM_144980	TSS1500	-0.828571	0.0403655	0.335659	0.226567	0.195541
cg07383535	SOX30	11063	NM_007017	Body	-0.828571	0.0403655	0.335659	0.223492	0.292862
cg10406526	ABCA7	10347	NM_019112	Body	-0.828571	0.0403655	0.335659	0.222402	0.47302
cg20688651	HMGA2	8091	NM_003483	Body	-0.828571	0.0403655	0.335659	0.221751	0.634876
cg14469972	EHMT1	79813	NM_024757	Body	-0.828571	0.0403655	0.335659	0.221599	0.818927
cg21908878	DDX53	168400	NM_182699	TSS200	-0.828571	0.0403655	0.335659	0.217723	0.366988
cg21032583	LMLN	89782	NM_033029	TSS1500	-0.828571	0.0403655	0.335659	0.213736	0.580904
cg16594878	PRICKLE3	4007	NM_006150	Body	-0.828571	0.0403655	0.335659	0.213328	0.392214
cg18040826	LEKR1	389170	NM_001004316	TSS1500	-0.828571	0.0403655	0.335659	0.210631	0.735026
cg26841483	LIN7A	8825	NM_004664	TSS1500	-0.828571	0.0403655	0.335659	0.20849	0.47748
cg22516137	RAB40B	10966	NM_006822	TSS1500	-0.828571	0.0403655	0.335659	0.207597	0.568696
cg01361555	SOS1	6654	NM_005633	Body	-0.828571	0.0403655	0.335659	0.204879	0.688207
cg00043080	C19orf47	126526	NM_178830	5'UTR	-0.828571	0.0403655	0.335659	0.204859	0.563671
cg16000989	DCAF4L1	285429	NM_001029955	1stExon	-0.828571	0.0403655	0.335659	0.204792	0.456158
cg26237255	ZNF221	7638	NM_013359	5'UTR	-0.828571	0.0403655	0.335659	0.203347	0.609044
cg15393297	GABRB1	2560	NM_000812	Body	-0.828571	0.0403655	0.335659	0.202346	0.904586
cg25527599	CHRNA3	1136	NM_001166694	TSS1500	-0.828571	0.0403655	0.335659	0.20215	0.541221
cg06710785	NRG3	10718	NM_001010848	Body	-0.828571	0.0403655	0.335659	0.202138	0.504052
cg03642549	IGHMBP2	3508	NM_002180	Body	-0.828571	0.0403655	0.335659	0.201642	0.562353
cg24772525	TLK1	9874	NM_001136554	5'UTR	-0.828571	0.0403655	0.335659	0.200367	0.552318
cg06632214	IFITM1	8519	NM_003641	5'UTR	-0.828571	0.0403655	0.335659	-0.203291	1.83704
cg17085688	GNGT1	2792	NM_021955	Body	-0.828571	0.0403655	0.335659	-0.222372	1.08385
cg12336777	ZEB2	9839	NM_001171653	Body	-0.828571	0.0403655	0.335659	-0.259931	1.80471
cg26852712	COL18A1	80781	NM_130445	Body	-0.828571	0.0403655	0.335659	-0.318384	1.73209
cg13661648	HLA-DPA1	3113	NM_033554	3'UTR	-0.828571	0.0403655	0.335659	-0.512948	1.98085
cg23331433	HLA-DPA1	3113	NM_033554	Body	-0.828571	0.0403655	0.335659	-0.560165	1.98085
cg25283336	HLA-DPA1	3113	NM_033554	3'UTR	-0.828571	0.0403655	0.335659	-0.681854	1.98085
